# Supplementary material for: Initial and Sustained Attentional Bias Toward Emotional Faces in Patients with Major Depressive Disorder
Source: J Eye Mov Res. 2025 Dec 1;18(6):72. doi: 10.3390/jemr18060072 (PMC12734090; doi:10.3390/jemr18060072)
Supplement: Supplementary file 1 [file jemr-18-00072-s001.zip]

Archive with 1 entries (1 files):
- jemr-3769326-supplementary.pdf
